# Supplementary material for: Kanglaite (Coix Seed Extract) as Adjunctive Therapy in Cancer: Evidence Mapping Overview Based on Systematic Reviews With Meta-Analyses
Source: Front Pharmacol. 2022 Aug 12;13:901875. doi: 10.3389/fphar.2022.901875 (PMC9413959; doi:10.3389/fphar.2022.901875)
Supplement: Supplementary file 1 [file Table3.xlsx]

## Sheet: AMSTAR 2
Study	Item1	Item2	Item3	Item4	Item5	Item6	Item7	Item8	Item9	Item10	Item11	Item12	Item13	Item14	Item15	Item16	Overall
Zhu 2021	Y	N	N	Y	N	N	N	P	Y	N	Y	N	Y	Y	Y	Y	Critically low
Kong 2021	Y	N	N	Y	N	Y	N	P	Y	N	Y	N	Y	N	N	Y	Critically low
Wen 2020	Y	Y	N	Y	Y	Y	N	Y	Y	N	Y	N	Y	Y	Y	Y	Low
Song 2020	Y	Y	N	Y	Y	Y	N	Y	Y	N	Y	Y	Y	Y	Y	Y	Low
Li 2020	Y	Y	N	Y	N	Y	N	Y	Y	N	Y	N	Y	Y	Y	Y	Low
Huang 2020	Y	N	N	Y	Y	Y	N	P	Y	N	Y	Y	Y	Y	Y	Y	Critically low
He 2020	Y	N	N	Y	Y	Y	N	P	Y	N	Y	N	Y	Y	Y	Y	Critically low
Liu J2019a	Y	N	N	P	N	Y	N	P	P	N	N	Y	N	Y	Y	Y	Critically low
Liu J2019b	Y	N	N	P	N	Y	N	P	P	N	N	N	Y	Y	Y	Y	Critically low
Chen 2016	Y	N	N	P	Y	Y	N	P	P	N	N	N	Y	N	N	Y	Critically low
Liu 2014	Y	N	N	P	N	N	N	P	Y	N	Y	N	Y	N	N	N	Critically low
Fu 2014	Y	N	N	P	Y	Y	N	P	Y	N	Y	N	N	Y	Y	N	Critically low
Liu 2008	Y	N	N	N	Y	Y	N	P	Y	N	Y	N	Y	Y	N	N	Critically low
