# Supplementary material for: Kanglaite (Coix Seed Extract) as Adjunctive Therapy in Cancer: Evidence Mapping Overview Based on Systematic Reviews With Meta-Analyses
Source: Front Pharmacol. 2022 Aug 12;13:901875. doi: 10.3389/fphar.2022.901875 (PMC9413959; doi:10.3389/fphar.2022.901875)
Supplement: Supplementary file 4 [file Table4.xlsx]

## Sheet: Pooled outcomes
Study	Outcome	Intervention	Number of studies	Number of patients	Effect size, 95%CI	p	Effect model	I2	Key results
Zhu 2021	Objective response rate (RECIST)	KLT+chemotherapy vs. Chemotherapy	19		RR[Relative/Risk Ratio], 1.23(1.11, 1.36)	<0.001	Fixed	0	When compared to chemotherapy alone, KLT plus chemotherapy can improve objective response rate and quality of life of patients with malignant pleural effusion; can reduce gastrointestinal reactions and renal damage caused by chemotherapy. The rigorous randomized controlled trial(RCT) with large sample size is needed.
	With (Cisplatin)	KLT+chemotherapy vs. Chemotherapy	10		RR, 1.33(1.12, 1.59)	0.001	Fixed	0
	Without	KLT+chemotherapy vs. Chemotherapy	9		RR, 1.17(1.02, 1.33)	0.02	Fixed	0
	100ml KLT (Doses)	KLT+chemotherapy vs. Chemotherapy	11		RR, 1.20(1.05, 1.37)	0.008	Fixed	0
	200ml KLT	KLT+chemotherapy vs. Chemotherapy	8		RR, 1.28(1.08, 1.51)	0.004	Fixed	0
	Quality of life (rate, Karnofsky)	KLT+chemotherapy vs. Chemotherapy	7	512	RR, 1.28(1.07, 1.53)	0.007	Fixed	0
	Adverse reactions	KLT+chemotherapy vs. Chemotherapy			RR, 0.84(0.73, 0.96)	0.008	Fixed	0
	Gastrointestinal reactions (e.g., nausea and vomiting)	KLT+chemotherapy vs. Chemotherapy	12	818	RR, 0.79(0.66, 0.96)	0.018	Fixed	0
	Myelosuppression (e.g., leukopenia, thrombocytopenia)	KLT+chemotherapy vs. Chemotherapy	10	753	RR, 0.88(0.66, 1.17)	0.377	Fixed	0
	Chest pain	KLT+chemotherapy vs. Chemotherapy	7	511	RR, 0.91(0.67, 1.23)	0.532	Fixed	0.228
	Fever	KLT+chemotherapy vs. Chemotherapy	9	616	RR, 1.05(0.67, 1.63)	0.838	Fixed	0
	Renal damage	KLT+chemotherapy vs. Chemotherapy	4	335	RR, 0.47(0.23, 0.95)	0.035	Fixed	0
Kong 2021	Objective response rate	KLT+EGFR-TKI vs. EGFR-TKI	9	750	OR[Odds Ratio], 2.59(1.87, 3.58)	<0.00001	Fixed	0	When compared to EGFR-TKI alone, KLT plus EGFR-TKI can improve objective response rate, disease control rate, and quality of life of patients with stage III/IV NSCLC; can improve the immunologic indicators including CD4+, NK, and CD4+/CD8+ ratio; can reduce drug toxicity including nausea and vomiting. High quality, double-blind, multicenter RCTs are needed and the reporting should be followed the…
	≥80 (Sample size)	KLT+EGFR-TKI vs. EGFR-TKI		564	OR, 2.96(2.01, 4.37)	<0.00001	Fixed	0
	< 80	KLT+EGFR-TKI vs. EGFR-TKI		186	OR, 1.89(1.04, 3.42)	0.04	Fixed	0
	Injection (Form of KLT)	KLT+EGFR-TKI vs. EGFR-TKI		570	OR, 2.54(1.80, 3.58)	<0.00001	Fixed	0
	Capsule	KLT+EGFR-TKI vs. EGFR-TKI		180	OR, 3.03(1.13, 8.14)	0.003	Fixed	0
	3 weeks (Duration)	KLT+EGFR-TKI vs. EGFR-TKI		188	OR, 3.32(1.79, 6.15)	0.0001	Fixed	0
	9 weeks	KLT+EGFR-TKI vs. EGFR-TKI		337	OR, 2.29(1.47, 3.57)	0.0002	Fixed	0
	Disease control rate	KLT+EGFR-TKI vs. EGFR-TKI	9	750	OR, 3.26(2.22, 4.77)	<0.00001	Fixed	0
	≥80 (Sample size)	KLT+EGFR-TKI vs. EGFR-TKI		564	OR, 3.44(2.17, 5.44)	<0.00001	Fixed	0
	< 80	KLT+EGFR-TKI vs. EGFR-TKI		186	OR, 2.87(1.43, 5.74)	0.003	Fixed	0
	Injection (Form of KLT)	KLT+EGFR-TKI vs. EGFR-TKI		570	OR, 3.48(2.31, 5.46)	<0.00001	Fixed	0
	Capsule	KLT+EGFR-TKI vs. EGFR-TKI		180	OR, 2.15(0.77, 6.01)	0.14	Fixed	0
	3 weeks (Duration)	KLT+EGFR-TKI vs. EGFR-TKI		188	OR, 1.42(1.19, 1.70)	0.0001	Fixed	0
	9 weeks	KLT+EGFR-TKI vs. EGFR-TKI		337	OR, 1.34(1.18, 1.53)	<0.00001	Fixed	0
	Quality of life (rate, Karnofsky)	KLT+EGFR-TKI vs. EGFR-TKI	5	365	OR, 2.76(1.73, 4.39)	<0.00001	Fixed	0
	CD3+	KLT+EGFR-TKI vs. EGFR-TKI	4	382	MD[Mean difference], 6.61(-0.46, 13.68)	0.07	Random	0.99
	CD4+	KLT+EGFR-TKI vs. EGFR-TKI	6	570	MD, 5.36(3.60, 7.13)	<0.00001	Random	0.91
	CD4+/CD8+ ratio	KLT+EGFR-TKI vs. EGFR-TKI	6	570	MD, 0.18(0.08, 0.27)	0.0004	Random	0.65
	NK	KLT+EGFR-TKI vs. EGFR-TKI	4	382	MD, 4.84(3.66, 6.02)	<0.00001	Random	0.42
	Rash	KLT+EGFR-TKI vs. EGFR-TKI	7	563	OR, 0.71(0.47, 1.09)	0.12	Fixed	0
	Nausea and vomiting	KLT+EGFR-TKI vs. EGFR-TKI	4	347	OR, 0.34(0.19, 0.60)	0.0002	Fixed	0.44
	Diarrhea	KLT+EGFR-TKI vs. EGFR-TKI	7	563	OR, 0.74(0.48, 1.15)	0.18	Fixed	0
	Liver injury	KLT+EGFR-TKI vs. EGFR-TKI	5	431	OR, 1.44(0.82, 2.54)	0.21	Fixed	0.23
Wen 2020	Clinical effective rate (RECIST)	KLT+chemotherapy vs. Chemotherapy	22	1959	RR, 1.28(1.16, 1.41)		Fixed	0	When compared to chemotherapy alone, KLT plus chemotherapy can improve clinical effective rate (i.e., objective response rate), disease control rate, and quality of life of patients with advanced NSCLC; can improve immunologic indicators including CD3+, CD4+, CD4+/CD8+ ratio, NK, IgA, IgG, and IgM; can reduce the occurrence rate of nausea and vomiting, thrombocytopenia, leukopenia, anemia, and gr…
	Disease control rate	KLT+chemotherapy vs. Chemotherapy	21		RR, 1.11(1.06, 1.17)		Fixed	0
	Complete response	KLT+chemotherapy vs. Chemotherapy	17		RR, 1.78(1.20, 2.62)		Fixed	0
	Partial response	KLT+chemotherapy vs. Chemotherapy	21		RR, 1.21(1.07, 1.36)		Fixed	0
	Stable disease	KLT+chemotherapy vs. Chemotherapy	20		RR, 0.96(0.85, 1.09)		Fixed	0
	Progressive disease	KLT+chemotherapy vs. Chemotherapy	21		RR, 0.76(0.65, 0.89)		Fixed	0.1
	Quality of life (rate, Karnofsky)	KLT+chemotherapy vs. Chemotherapy	9		RR, 1.41(1.27, 1.56)		Fixed	0
	CD3+	KLT+chemotherapy vs. Chemotherapy	23	2009	MD, 8.58(6.13, 11.04)		Random
	CD4+	KLT+chemotherapy vs. Chemotherapy	24	2091	MD, 6.38(4.93,7.83)		Random
	CD8+	KLT+chemotherapy vs. Chemotherapy	20	1727	MD, 1.50(-0.31, 3.32)		Random
	CD4+/CD8+ ratio	KLT+chemotherapy vs. Chemotherapy	19	1660	MD, 0.32(0.25, 0.39)		Random
	NK	KLT+chemotherapy vs. Chemotherapy	4	338	MD, 10.58(7.27, 13.90)		Random
	IgA	KLT+chemotherapy vs. Chemotherapy	5	427	MD, 0.22(0.08, 0.35)		Random
	IgG	KLT+chemotherapy vs. Chemotherapy	5	427	MD, 1.69(1.17, 2.22)		Random
	IgM	KLT+chemotherapy vs. Chemotherapy	5	427	MD, 0.18(0.09, 0.27)		Random
	Nausea and vomiting	KLT+chemotherapy vs. Chemotherapy	9	778	RR, 0.52(0.44, 0.62)		Fixed	0
	Stage 0 (WHO)	KLT+chemotherapy vs. Chemotherapy	3		RR, 1.24(0.93, 1.64)		Fixed	0.121
	Stage I	KLT+chemotherapy vs. Chemotherapy	7		RR, 1.29(0.97, 1.68)		Fixed	0
	Stage II	KLT+chemotherapy vs. Chemotherapy	7		RR, 0.57(0.39, 0.82)		Fixed	0
	Stage III	KLT+chemotherapy vs. Chemotherapy	5		RR, 0.42(0.22, 0.81)		Fixed	0
	Stage IV	KLT+chemotherapy vs. Chemotherapy	2		RR, 0.60(0.20, 1.78)		Fixed	0
	Thrombocytopenia	KLT+chemotherapy vs. Chemotherapy	5	484	RR, 0.47(0.30, 0.75)		Fixed	0
	Stage I (WHO)	KLT+chemotherapy vs. Chemotherapy	5		RR, 1.02(0.79, 1.30)		Fixed	0
	Stage II	KLT+chemotherapy vs. Chemotherapy	5		RR, 0.66(0.46, 0.96)		Fixed	0
	Stage III	KLT+chemotherapy vs. Chemotherapy	5		RR, 0.55(0.26, 1.14)		Fixed	0
	Stage IV	KLT+chemotherapy vs. Chemotherapy	3		RR, 0.28(0.06, 1.32)		Fixed	0
	Leukopenia	KLT+chemotherapy vs. Chemotherapy	4	422	RR, 0.41(0.31,0.54)		Fixed	0
	Stage 0 (WHO)	KLT+chemotherapy vs. Chemotherapy	2		RR, 2.20(1.19,4.08)		Fixed	0
	Stage I	KLT+chemotherapy vs. Chemotherapy	6		RR, 0.72(0.52,0.99)		Fixed	0.181
	Stage II	KLT+chemotherapy vs. Chemotherapy	6		RR, 0.83(0.58,1.17)		Fixed	0
	Stage III	KLT+chemotherapy vs. Chemotherapy	6		RR, 0.56(0.34,0.93)		Fixed	0
	Stage IV	KLT+chemotherapy vs. Chemotherapy	3		RR, 0.95(0.28,3.21)		Fixed	0
	Anemia	KLT+chemotherapy vs. Chemotherapy	3	194	RR, 0.28(0.16, 0.49)		Fixed	0
	Granulocytopenia	KLT+chemotherapy vs. Chemotherapy	3	194	RR, 0.34(0.23, 0.51)		Fixed	0
	Liver and kidney dysfunction	KLT+chemotherapy vs. Chemotherapy	5	476	RR, 0.76(0.48, 1.18)		Fixed	0
Song 2020	Objective response rate (RECIST)	KLT+fluorouracil-based chemotherapy vs. Fluorouracil-based chemotherapy	17	1227	RR, 1.35(1.18, 1.54)	<0.00001	Fixed	0	When compared to fluorouracil-based chemotherapy alone, KLT plus chemotherapy can improve objective response rate (clinical effective rate), disease control rate, and quality of life of patients with advanced digestive tract malignancies; can improve immunologic indicators including CD3+ and CD4+; can reduce the occurrence rate of adverse reactions including gastrointestinal reaction, anemia, nau…
	Esophageal cancer (Type of cancer)	KLT+fluorouracil-based chemotherapy vs. Fluorouracil-based chemotherapy	2	153	OR, 2.37(1.21, 4.65)	0.01	Fixed	0
	Gastric cancer	KLT+fluorouracil-based chemotherapy vs. Fluorouracil-based chemotherapy	10	722	OR, 1.59(1.18, 2.15)	0.002	Fixed	0
	Colorectal cancer	KLT+fluorouracil-based chemotherapy vs. Fluorouracil-based chemotherapy	5	354	OR, 1.81(1.13, 2.90)	0.01	Fixed	0
	5-10 days/2–8 cycles (Usage of KLT)	KLT+fluorouracil-based chemotherapy vs. Fluorouracil-based chemotherapy	6	548	OR, 1.36(0.97, 1.91)	0.08	Fixed	0
	14–15 days/2–6 cycles	KLT+fluorouracil-based chemotherapy vs. Fluorouracil-based chemotherapy	5	256	OR, 2.06(1.22, 3.48)	0.007	Fixed	0
	20–28 days/2–5 cycles	KLT+fluorouracil-based chemotherapy vs. Fluorouracil-based chemotherapy	4	317	OR, 2.32(1.43, 3.79)	0.0007	Fixed	0
	SOX (Tegafur plus oxaliplatin; Type of chemotherapy)	KLT+fluorouracil-based chemotherapy vs. Fluorouracil-based chemotherapy	4	287	OR, 1.50(0.94, 2.38)	0.09	Fixed	0
	Tegafur	KLT+fluorouracil-based chemotherapy vs. Fluorouracil-based chemotherapy	4	252	OR, 2.57(1.44, 4.57)	0.001	Fixed	0
	FOLFOX (5-fluorouracil, leucovorin plus oxaliplatin)	KLT+fluorouracil-based chemotherapy vs. Fluorouracil-based chemotherapy	2	144	OR, 1.23(0.62, 2.47)	0.56	Fixed	0
	DCF-PCF (Docetaxel, cisplatin plus 5-fluorouracil-paclitaxel, cisplatin plus 5-fluorouraci)	KLT+fluorouracil-based chemotherapy vs. Fluorouracil-based chemotherapy	5	391	OR, 1.55(1.03, 2.33)	0.04	Fixed	0
	DF (Cisplatin plus 5-fluorouracil)	KLT+fluorouracil-based chemotherapy vs. Fluorouracil-based chemotherapy	2	146	OR, 1.94(0.97, 3.86)	0.06	Fixed	0
	Disease control rate	KLT+fluorouracil-based chemotherapy vs. Fluorouracil-based chemotherapy	17	1227	RR, 1.18(1.11, 1.25)	<0.00001	Fixed	0
	Esophageal cancer (Type of cancer)	KLT+fluorouracil-based chemotherapy vs. Fluorouracil-based chemotherapy	2	153	RD[Risk Difference], 0.11(0.00, 0.22)	0.06	Fixed	0
	Gastric cancer	KLT+fluorouracil-based chemotherapy vs. Fluorouracil-based chemotherapy	10	720	RD, 0.11(0.05, 0.17)	0.0003	Fixed	0
	Colorectal cancer	KLT+fluorouracil-based chemotherapy vs. Fluorouracil-based chemotherapy	5	354	RD, 0.17(0.08, 0.26)	0.0001	Fixed	0
	5-10 days/2–8 cycles (Usage of KLT)	KLT+fluorouracil-based chemotherapy vs. Fluorouracil-based chemotherapy	6	548	OR, 1.71(1.10, 2.67)	0.02	Fixed	0
	14–15 days/2–6 cycles	KLT+fluorouracil-based chemotherapy vs. Fluorouracil-based chemotherapy	5	256	OR, 2.40(1.33, 4.33)	0.004	Fixed	0
	20–28 days/2–5 cycles	KLT+fluorouracil-based chemotherapy vs. Fluorouracil-based chemotherapy	4	317	OR, 2.85(1.63, 4.96)	0.0002	Fixed	0
	SOX (Type of chemotherapy)	KLT+fluorouracil-based chemotherapy vs. Fluorouracil-based chemotherapy	4	287	OR, 1.86(1.06, 3.26)	0.03	Fixed	0
	Tegafur	KLT+fluorouracil-based chemotherapy vs. Fluorouracil-based chemotherapy	4	252	OR, 2.77(1.54, 4.99)	0.0007	Fixed	0
	FOLFOX	KLT+fluorouracil-based chemotherapy vs. Fluorouracil-based chemotherapy	2	146	OR, 1.83(0.77, 4.36)	0.17	Fixed	0
	DCF-PCF	KLT+fluorouracil-based chemotherapy vs. Fluorouracil-based chemotherapy	5	391	OR, 2.10(1.26, 3.48)	0.004	Fixed	0
	DF	KLT+fluorouracil-based chemotherapy vs. Fluorouracil-based chemotherapy	2	153	OR, 2.36(0.93, 6.00)	0.07	Fixed	0
	Quality of life (rate, Karnofsky)	KLT+fluorouracil-based chemotherapy vs. Fluorouracil-based chemotherapy	11	815	RR, 1.73(1.50, 2.00)	<0.00001	Fixed	0.2
	Quality of life (score, Karnofsky)	KLT+fluorouracil-based chemotherapy vs. Fluorouracil-based chemotherapy	4	256	MD, 4.46(2.66, 6.26)	<0.00001	Fixed	0.17
	CD3+	KLT+fluorouracil-based chemotherapy vs. Fluorouracil-based chemotherapy	3	173	MD, 7.67(5.71, 9.63)	<0.00001	Fixed	0.24
	CD4+	KLT+fluorouracil-based chemotherapy vs. Fluorouracil-based chemotherapy	3	173	MD, 5.51(1.99, 9.02)	0.002	Fixed	0.68
	Gastrointestinal reaction	KLT+fluorouracil-based chemotherapy vs. Fluorouracil-based chemotherapy	17	1144	OR, 0.35(0.27, 0.46)	<0.00001	Fixed	0
	Nausea and vomiting	KLT+fluorouracil-based chemotherapy vs. Fluorouracil-based chemotherapy	9	596	OR, 0.41(0.28, 0.61)	<0.00001	Fixed	0
	Diarrhea	KLT+fluorouracil-based chemotherapy vs. Fluorouracil-based chemotherapy	5	322	OR, 0.34(0.18, 0.62)	0.0004	Fixed	0
	Myelosuppression	KLT+fluorouracil-based chemotherapy vs. Fluorouracil-based chemotherapy	17	1105	OR, 0.33(0.25, 0.43)	<0.00001	Fixed	0
	Leukopenia	KLT+fluorouracil-based chemotherapy vs. Fluorouracil-based chemotherapy	11	685	OR, 0.31(0.22, 0.43)	<0.00001	Fixed	0
	Thrombocytopenia	KLT+fluorouracil-based chemotherapy vs. Fluorouracil-based chemotherapy	6	365	OR, 0.60(0.38, 0.49)	0.03	Fixed	0.29
	Neutropenia	KLT+fluorouracil-based chemotherapy vs. Fluorouracil-based chemotherapy	2	136	OR, 0.26(0.12, 0.55)	0.0005	Fixed	0
	Anemia	KLT+fluorouracil-based chemotherapy vs. Fluorouracil-based chemotherapy	4	231	OR, 0.41(0.23, 0.75)	0.004	Fixed	0
	Hepatotoxicity	KLT+fluorouracil-based chemotherapy vs. Fluorouracil-based chemotherapy	8	496	OR, 0.28(0.17, 0.47)	<0.00001	Fixed	0
	Neurotoxicity	KLT+fluorouracil-based chemotherapy vs. Fluorouracil-based chemotherapy	9	639	OR, 0.58(0.41, 0.82)	0.002	Fixed	0
	Mucositis	KLT+fluorouracil-based chemotherapy vs. Fluorouracil-based chemotherapy	4	270	OR, 0.59(0.29, 1.21)	0.15	Fixed	0
Li 2020	Objective response rate (WHO/RECIST)	KLT+platinum-based chemotherapy vs. Platinum-based chemotherapy	32	2577	RR, 1.41(1.28, 1.56)	<0.00001	Fixed	0	When compared to platinum-based chemotherapy alone, KLT plus chemotherapy can improve objective response rate, disease control rate, quality of life, and median survival time of patients with advanced NSCLC; can reduce the occurrence rate of adverse reactions including nausea and vomiting, leukopenia. Large, high-quality trials with long-term follow-up are needed.
	200ml KLT (Doses)	KLT+platinum-based chemotherapy vs. Platinum-based chemotherapy	20	1628	RR, 1.37(1.22, 1.54)	<0.00001	Fixed	0
	Others	KLT+platinum-based chemotherapy vs. Platinum-based chemotherapy	9	679	RR, 1.55(1.26, 1.90)	<0.00001	Fixed	0.11
	GP (Cisplatin or paraplatin and gemcitabine; Type of chemotherapy)	KLT+platinum-based chemotherapy vs. Platinum-based chemotherapy	19	1538	RR, 1.34(1.19, 1.52)	<0.00001	Fixed	0
	NP (Cisplatin or paraplatin and vinorelbine)	KLT+platinum-based chemotherapy vs. Platinum-based chemotherapy	5	374	RR, 1.68(1.30, 2.18)	<0.0001	Fixed	0
	DP (Cisplatin or paraplatin and docetaxel)	KLT+platinum-based chemotherapy vs. Platinum-based chemotherapy	4	348	RR, 1.52(1.15, 2.01)	0.003	Fixed	0
	TP (Cisplatin or paraplatin and paclitaxel)	KLT+platinum-based chemotherapy vs. Platinum-based chemotherapy	3	268	RR, 1.35(0.92, 1.98)	0.12	Fixed	0
	2-cycle (Cycle of chemotherapy)	KLT+platinum-based chemotherapy vs. Platinum-based chemotherapy	14	1030	RR, 1.45(1.25, 1.67)	<0.00001	Fixed	0
	Others	KLT+platinum-based chemotherapy vs. Platinum-based chemotherapy	18	1547	RR, 1.38(1.21, 1.58)	<0.00001	Fixed	0
	WHO (Evaluation criteria)	KLT+platinum-based chemotherapy vs. Platinum-based chemotherapy	15	1063	RR, 1.50(1.30, 1.73)	<0.00001	Fixed	0
	RECIST	KLT+platinum-based chemotherapy vs. Platinum-based chemotherapy	17	1514	RR, 1.34(1.17, 1.53)	<0.0001	Fixed	0
	Disease control rate	KLT+platinum-based chemotherapy vs. Platinum-based chemotherapy	31	2493	RR, 1.16(1.11, 1.22)	<0.00001	Fixed	0.02
	Median survival time	KLT+platinum-based chemotherapy vs. Platinum-based chemotherapy	3	250	HR[Hazard Ratio], 0.37(0.12, 0.62)			0
	Quality of life (rate, Karnofsky)	KLT+platinum-based chemotherapy vs. Platinum-based chemotherapy	10	737	RR, 1.82(1.51, 2.19)	<0.00001	Fixed	0
	Nausea and vomiting	KLT+platinum-based chemotherapy vs. Platinum-based chemotherapy	9	672	RR, 0.58(0.42, 0.81)	0.001	Random	0.64
	200ml KLT (Doses)	KLT+platinum-based chemotherapy vs. Platinum-based chemotherapy	6	481	RR, 0.58(0.39, 0.87)	0.008	Random	0.75
	Others	KLT+platinum-based chemotherapy vs. Platinum-based chemotherapy	2	91	RR, 0.57(0.42, 0.81)	0.07	Random	0
	GP (Type of chemotherapy)	KLT+platinum-based chemotherapy vs. Platinum-based chemotherapy	8	610	RR, 0.61(0.43, 0.87)	0.006	Random	0.57
	2-cycle (Cycle of chemotherapy)	KLT+platinum-based chemotherapy vs. Platinum-based chemotherapy	7	505	RR, 0.59(0.41, 0.83)	0.003	Random	0.71
	Others	KLT+platinum-based chemotherapy vs. Platinum-based chemotherapy	2	167	RR, 0.50(0.15, 1.60)	0.24	Random	0
	Yes (Evaluation criteria)	KLT+platinum-based chemotherapy vs. Platinum-based chemotherapy	4	301	RR, 0.77(0.61, 0.98)	0.03	Random	0.3
	Unclear	KLT+platinum-based chemotherapy vs. Platinum-based chemotherapy	5	371	RR, 0.45(0.32, 0.63)	<0.00001	Random	0
	Yes (Supportive treatment)	KLT+platinum-based chemotherapy vs. Platinum-based chemotherapy	4	226	RR, 0.59(0.45, 0.76)	<0.0001	Random	0
	No	KLT+platinum-based chemotherapy vs. Platinum-based chemotherapy	5	446	RR, 0.53(0.26, 1.08)	0.008	Random	0.71
	Leukopenia	KLT+platinum-based chemotherapy vs. Platinum-based chemotherapy	11	901	RR, 0.61(0.44, 0.86)	0.004	Random	0.77
	200ml KLT (Doses)	KLT+platinum-based chemotherapy vs. Platinum-based chemotherapy	7	625	RR, 0.64(0.43, 0.94)	0.02	Random	0.81
	Others	KLT+platinum-based chemotherapy vs. Platinum-based chemotherapy	3	176	RR, 0.34(0.05, 2.45)	0.28	Random	0.8
	GP (Type of chemotherapy)	KLT+platinum-based chemotherapy vs. Platinum-based chemotherapy	9	759	RR, 0.70(0.53, 0.93)	0.01	Random	0.62
	Others	KLT+platinum-based chemotherapy vs. Platinum-based chemotherapy	2	142	RR, 0.32(0.14, 0.75)	0.009	Random	0.2
	2-cycle (Cycle of chemotherapy)	KLT+platinum-based chemotherapy vs. Platinum-based chemotherapy	7	529	RR, 0.56(0.35, 0.90)	0.02	Random	0.87
	Others	KLT+platinum-based chemotherapy vs. Platinum-based chemotherapy	4	372	RR, 0.79(0.52, 1.19)	0.26	Random	0
	Yes (Evaluation criteria)	KLT+platinum-based chemotherapy vs. Platinum-based chemotherapy	6	387	RR, 0.67(0.46, 0.99)	0.05	Random	0.8
	Unclear	KLT+platinum-based chemotherapy vs. Platinum-based chemotherapy	5	514	RR, 0.55(0.33, 0.90)	0.02	Random	0.43
	Yes (Supportive treatment)	KLT+platinum-based chemotherapy vs. Platinum-based chemotherapy	5	420	RR, 0.55(0.35, 0.87)	0.01	Random	0.64
	No	KLT+platinum-based chemotherapy vs. Platinum-based chemotherapy	6	481	RR, 0.74(0.52, 1.05)	0.09	Random	0.55
Huang 2020	Objective response rate (WHO)	KLT+platinum-based chemotherapy vs. Platinum-based chemotherapy	27	2243	RR, 1.45(1.31, 1.60)	<0.00001	Fixed	0	When compared to platinum-based chemotherapy alone, KLT plus chemotherapy can improve objective response rate, disease control rate, quality of life, and 1-year survival rate of patients with III/IV NSCLC; can improve immune indicators including CD4+ and CD4+/CD8+ ratio; can reduce the occurrence rate of adverse reactions including nausea and vomiting, leukopenia (grade 3–4). More high-quality tr…
	1-3 cycles (Usage of KLT)	KLT+platinum-based chemotherapy vs. Platinum-based chemotherapy	24	1987	RR, 1.43(1.29, 1.59)	<0.00001	Fixed	0
	4-6 cycles	KLT+platinum-based chemotherapy vs. Platinum-based chemotherapy	3	256	RR, 1.56(1.15, 2.12)	0.004	Fixed	0.17
	Disease control rate	KLT+platinum-based chemotherapy vs. Platinum-based chemotherapy	25	2066	RR, 1.20(1.15, 1.26)	<0.00001	Fixed	0
	1-3 cycles (Usage of KLT)	KLT+platinum-based chemotherapy vs. Platinum-based chemotherapy	22	1810	RR, 1.19(1.13, 1.25)	<0.00001	Fixed	0
	4-6 cycles	KLT+platinum-based chemotherapy vs. Platinum-based chemotherapy	3	256	RR, 1.29(1.10, 1.51)	0.002	Fixed	0
	1-year survival rate (KLT 1-3 cycles)	KLT+platinum-based chemotherapy vs. Platinum-based chemotherapy	4	361	RR, 1.20(1.02, 1.43)	0.03	Fixed	0.29
	Quality of life (rate, Karnofsky)	KLT+platinum-based chemotherapy vs. Platinum-based chemotherapy	21	1766	RR, 1.32(1.25, 1.40)	<0.00001	Fixed	0
	1-3 cycles (Usage of KLT)	KLT+platinum-based chemotherapy vs. Platinum-based chemotherapy	18	1510	RR, 1.33(1.25, 1.42)	<0.00001	Fixed	0
	4-6 cycles	KLT+platinum-based chemotherapy vs. Platinum-based chemotherapy	3	256	RR, 1.26(1.10, 1.45)	0.0008	Fixed	0
	CD4+	KLT+platinum-based chemotherapy vs. Platinum-based chemotherapy	2	154	MD, 4.86(4.00, 5.73)	<0.00001	Fixed	0
	CD4+/CD8+ ratio	KLT+platinum-based chemotherapy vs. Platinum-based chemotherapy	3	234	MD, 0.19(0.07, 0.31)	0.002	Fixed	0
	Toxicity (grade 3–4)	KLT+platinum-based chemotherapy vs. Platinum-based chemotherapy	14		RR, 0.41(0.33, 0.51)	<0.00001	Fixed	0
	Leukopenia	KLT+platinum-based chemotherapy vs. Platinum-based chemotherapy	13	974	RR, 0.36(0.27, 0.50)	<0.00001	Fixed	0
	Thrombocytopenia	KLT+platinum-based chemotherapy vs. Platinum-based chemotherapy	6	454	RR, 0.53(0.28, 1.00)	0.05	Fixed	0
	Hemoglobin decrease	KLT+platinum-based chemotherapy vs. Platinum-based chemotherapy	2	126	RR, 0.32(0.07, 1.54)	0.16	Fixed	0
	Nausea and vomiting	KLT+platinum-based chemotherapy vs. Platinum-based chemotherapy	11	848	RR, 0.46(0.31, 0.68)	0.0001	Fixed	0
	Neurotoxicity	KLT+platinum-based chemotherapy vs. Platinum-based chemotherapy	3	254	RR, 0.45(0.16, 1.27)	0.13	Fixed	0.46
	Alopecia	KLT+platinum-based chemotherapy vs. Platinum-based chemotherapy	3	242	RR, 0.30(0.07, 1.19)	0.09	Fixed	0
	Liver injury	KLT+platinum-based chemotherapy vs. Platinum-based chemotherapy	2	160	RR, 0.45(0.11, 1.96)	0.29	Fixed	0
He 2020	Overall response rate (WHO)	KLT+gefitinib vs. Gefitinib	4	258	RR, 1.38(1.09, 1.75)	0.007	Fixed	0	When compared to gefitinib alone, KLT plus gefitinib can improve overall response rate (objective response rate), quality of life of patients with NSCLC; can improve immune indicators including CD4+, CD4+/CD8+ ratio, and NK. Well-designed trials with large sample size are needed.
	Quality of life (rate, Karnofsky)	KLT+gefitinib vs. Gefitinib	4	279	RR, 1.80(1.34, 2.42)	<0.0001	Fixed	0
	CD3+	KLT+gefitinib vs. Gefitinib	3	296	MD, 6.78(-1.68, 15.23)	0.12	Random	0.99
	CD4+	KLT+gefitinib vs. Gefitinib	3	296	MD, 4.45(2.61, 6.28)	<0.00001	Random	0.78
	CD8+	KLT+gefitinib vs. Gefitinib	2	250	MD, 1.16(-2.64, 4.97)	0.55	Random	0.96
	CD4+/CD8+ ratio	KLT+gefitinib vs. Gefitinib	3	296	MD, 0.08(0.02, 0.14)	0.005	Fixed	0.64
	NK	KLT+gefitinib vs. Gefitinib	3	296	MD, 4.43(3.85, 5.01)	<0.00001	Fixed	0.58
	Rash	KLT+gefitinib vs. Gefitinib	3	234	RR, 0.90(0.58, 1.40)	0.65	Fixed	0
	Diarrhea	KLT+gefitinib vs. Gefitinib	3	234	RR, 1.04(0.66, 1.64)	0.88	Fixed	0
	Liver injury	KLT+gefitinib vs. Gefitinib	2	188	RR, 1.00(0.58, 1.73)	1	Fixed	0
Liu 2019a	6-month overall survival (OS)	KLT+conventional treatment vs. Conventional treatment	6	366	OR, 2.85(1.42, 5.71)	0.003	Fixed	0	When compared to conventional treatment alone, KLT plus conventional treatment can improve overall survivals, overall response rate, disease control rate, quality of life, clinical symptoms (e.g., appetite, hepatalgia) of patients with advanced hepatocellular carcinoma; can improve immune indicators including CD3+, CD4+, CD8+, and CD4+/CD8+ ratio; can reduce the incidence rate of adverse reaction…
	12-month OS	KLT+conventional treatment vs. Conventional treatment	7	516	OR, 2.25(1.51, 3.36)	<0.0001	Fixed	0
	18-month OS	KLT+conventional treatment vs. Conventional treatment	3	135	OR, 3.52(1.54, 8.09)	0.003	Fixed	0
	24-month OS	KLT+conventional treatment vs. Conventional treatment	2	88	OR, 10.96(1.33, 90.60)	0.03	Fixed	0
	36-month OS	KLT+conventional treatment vs. Conventional treatment	2	244	OR, 2.70(1.53, 4.75)	0.0006	Fixed	0
	Overall response rate	KLT+conventional treatment vs. Conventional treatment	27	2035	OR, 2.57(2.10, 3.16)	<0.00001	Fixed	0
	KLT+TACE (Transcatheter arterial chemoembolization; Regimen)	KLT+conventional treatment vs. Conventional treatment		1183	OR, 2.49(1.91, 3.25)	<0.00001	Fixed	0
	KLT+CT (Conventional treatment)	KLT+conventional treatment vs. Conventional treatment		566	OR, 2.62(1.81, 3.78)	<0.00001	Fixed	0
	KLT+TAE (Transhepatic arterial embolization)	KLT+conventional treatment vs. Conventional treatment		88	OR, 2.88(0.71, 11.78)	0.14	Fixed	0
	100ml KLT (Doses)	KLT+conventional treatment vs. Conventional treatment		440	OR, 3.09(2.01, 4.73)	<0.00001	Fixed	0
	200ml KLT	KLT+conventional treatment vs. Conventional treatment		1439	OR, 2.47(1.93, 3.15)	<0.00001	Fixed	0
	>60 (Sample size)	KLT+conventional treatment vs. Conventional treatment		1474	OR, 2.64(2.07, 3.36)	<0.00001	Fixed	0
	≤60	KLT+conventional treatment vs. Conventional treatment		571	OR, 2.41(1.63, 3.56)	<0.0001	Fixed	0
	RCT (Type of study)	KLT+conventional treatment vs. Conventional treatment		1650	OR, 2.53(2.01, 3.20)	<0.00001	Fixed	0
	Non-RCT	KLT+conventional treatment vs. Conventional treatment		385	OR, 2.72(1.76, 4.21)	<0.00001	Fixed	0
	Disease control rate	KLT+conventional treatment vs. Conventional treatment	25	1927	OR, 3.10(2.42, 3.97)	<0.00001	Fixed	0
	KLT+TACE (Regimen)	KLT+conventional treatment vs. Conventional treatment		1125	OR, 2.74(2.02, 3.72)	<0.00001	Fixed	0
	KLT+CT	KLT+conventional treatment vs. Conventional treatment		566	OR, 3.71(2.36, 5.82)	<0.00001	Fixed	0
	KLT+TAE	KLT+conventional treatment vs. Conventional treatment		88	OR, 6.26(0.72, 54.47)	0.1	Fixed	0
	100ml KLT (Doses)	KLT+conventional treatment vs. Conventional treatment		382	OR, 2.07(1.30, 3.30)	0.002	Fixed	0.4
	200ml KLT	KLT+conventional treatment vs. Conventional treatment		1389	OR, 3.56(2.63, 4.81)	<0.00001	Fixed	0
	>60 (Sample size)	KLT+conventional treatment vs. Conventional treatment		1474	OR, 2.58(1.95, 3.40)	<0.00001	Fixed	0
	≤60	KLT+conventional treatment vs. Conventional treatment		453	OR, 6.14(3.47, 10.88)	<0.00001	Fixed	0
	RCT (Type of study)	KLT+conventional treatment vs. Conventional treatment		1542	OR, 2.99(2.28, 3.94)	<0.00001	Fixed	0
	Non-RCT	KLT+conventional treatment vs. Conventional treatment		385	OR, 3.59(2.01, 6.40)	<0.00001	Fixed	0
	Quality of life (rate, Karnofsky)	KLT+conventional treatment vs. Conventional treatment	19	1449	OR, 3.80(3.01, 4.80)	<0.00001	Fixed	0
	KLT+TACE (Regimen)	KLT+conventional treatment vs. Conventional treatment		917	OR, 3.81(2.83, 5.14)	<0.00001	Fixed	0
	KLT+CT	KLT+conventional treatment vs. Conventional treatment		332	OR, 3.88(2.43, 6.20)	<0.00001	Fixed	0
	KLT+SST (Support and symptomatic treatment)	KLT+conventional treatment vs. Conventional treatment		110	OR, 4.89(1.89, 12.61)	0.001	Fixed	0
	100ml KLT (Doses)	KLT+conventional treatment vs. Conventional treatment		378	OR, 4.48(2.80, 7.17)	<0.00001	Fixed	0
	200ml KLT	KLT+conventional treatment vs. Conventional treatment		1009	OR, 3.62(2.75, 4.78)	<0.00001	Fixed	0
	>60 (Sample size)	KLT+conventional treatment vs. Conventional treatment		1062	OR, 3.89(2.94, 5.14)	<0.00001	Fixed	0
	≤60	KLT+conventional treatment vs. Conventional treatment		387	OR, 3.58(2.33, 5.50)	<0.00001	Fixed	0
	RCT (Type of study)	KLT+conventional treatment vs. Conventional treatment		1234	OR, 3.63(2.81, 4.68)	<0.00001	Fixed	0
	Non-RCT	KLT+conventional treatment vs. Conventional treatment		215	OR, 4.88(2.71, 8.76)	<0.00001	Fixed	0
	Clinical symptom improvement	KLT+conventional treatment vs. Conventional treatment	6	465	OR, 5.36(3.21, 8.94)	<0.00001	Random	0.28
	Appetite	KLT+conventional treatment vs. Conventional treatment	5	317	OR, 5.50(1.72, 17.61)	0.004	Random	0.76
	Hepatalgia	KLT+conventional treatment vs. Conventional treatment	4	274	OR, 2.95(1.74, 5.00)	<0.0001	Random	0
	Abdominal distension	KLT+conventional treatment vs. Conventional treatment	4	267	OR, 3.52(1.33, 9.31)	0.01	Random	0.65
	Fatigue	KLT+conventional treatment vs. Conventional treatment	4	276	OR, 4.60(1.89, 11.22)	0.0008	Random	0.57
	Jaundice	KLT+conventional treatment vs. Conventional treatment	2	48	OR, 1.42(0.41, 4.95)	0.59	Random	0
	CD3+	KLT+conventional treatment vs. Conventional treatment	5	411	MD, 9.12(6.69, 11.56)	<0.00001	Random	0.62
	CD4+	KLT+conventional treatment vs. Conventional treatment	6	443	MD, 7.01(4.32, 9.69)	<0.00001	Random	0.85
	CD8+	KLT+conventional treatment vs. Conventional treatment	4	249	MD, 0.99(0.23, 1.76)	0.01	Random	0.49
	CD4+/CD8+ ratio	KLT+conventional treatment vs. Conventional treatment	6	443	MD, 0.33(0.19, 0.47)	<0.00001	Random	0.82
	NK	KLT+conventional treatment vs. Conventional treatment	2	140	MD, 13.16(-3.52, 29.56)	0.12	Random	0.88
	AFP (α-fetoprotein) decrease rate	KLT+conventional treatment vs. Conventional treatment	6	309	OR, 2.74(1.70, 4.41)	<0.0001	Fixed	0
	Leukopenia	KLT+conventional treatment vs. Conventional treatment	5	319	OR, 0.28(0.17, 0.47)	<0.00001	Fixed	0
	Thrombocytopenia	KLT+conventional treatment vs. Conventional treatment	4	294	OR, 0.21(0.10, 0.42)	<0.0001	Fixed	0
	Gastrointestinal reaction	KLT+conventional treatment vs. Conventional treatment	6	337	OR, 0.43(0.22, 0.84)	0.01	Fixed	1
	Nausea and vomiting	KLT+conventional treatment vs. Conventional treatment	7	572	OR, 0.62(0.39, 0.97)	0.04	Fixed	0
	Myelosuppression	KLT+conventional treatment vs. Conventional treatment	2	240	OR, 0.64(0.34, 1.19)	0.16	Fixed	0
	Anemia	KLT+conventional treatment vs. Conventional treatment	2	136	OR, 0.75(0.33, 1.73)	0.5	Fixed	0
	Fever	KLT+conventional treatment vs. Conventional treatment	3	195	OR, 0.37(0.20, 0.66)	0.0009	Fixed	0.1
	Alopecia	KLT+conventional treatment vs. Conventional treatment	2	258	OR, 0.64(0.34, 1.24)	0.19	Fixed	0
	Hepatotoxicity	KLT+conventional treatment vs. Conventional treatment	7	418	OR, 0.40(0.25, 0.66)	0.0002	Fixed	0
	Nephrotoxicity	KLT+conventional treatment vs. Conventional treatment	3	172	OR, 0.16(0.01, 3.56)	0.25	Fixed
Liu 2019b	1-year overall survival	KLT+radiochemotherapy vs. Radiochemotherapy	3	144	OR, 2.58(1.12, 5.93)	0.03	Fixed	0.23	When compared to radiochemotherapy alone, KLT plus radiochemotherapy can improve 1-year overall survival, overall response rate (objective response rate), disease control rate, quality of life, pain relief rate, weight gain rate of patients with advanced pancreatic cancer; can decrease tumor markers include CEA and CA199; can reduce the occurrence rate of adverse reactions including gastrointesti…
	2-year overall survival	KLT+radiochemotherapy vs. Radiochemotherapy	2	114	OR, 1.59(0.49, 5.15)	0.44	Fixed	0
	Overall response rate	KLT+radiochemotherapy vs. Radiochemotherapy	15	897	OR, 2.16(1.58, 2.94)	<0.00001	Fixed	0
	KLT+S-1 (Regimen)	KLT+radiochemotherapy vs. Radiochemotherapy	7	390	OR, 2.11(1.31, 3.39)	0.002	Fixed	0
	KLT+Gemcitabine	KLT+radiochemotherapy vs. Radiochemotherapy	2	131	OR, 2.04(0.70, 5.94)	0.19	Fixed	0
	KLT+Gemcitabine+3-DCRT	KLT+radiochemotherapy vs. Radiochemotherapy	3	211	OR, 2.61(1.49, 4.57)	0.0008	Fixed	0
	100ml KLT (Doses)	KLT+radiochemotherapy vs. Radiochemotherapy	4	275	OR, 2.39(1.43, 3.98)	0.0009	Fixed	0
	＞200ml KLT	KLT+radiochemotherapy vs. Radiochemotherapy	11	622	OR, 2.03(1.38, 3.01)	0.0004	Fixed	0
	≥60 (Sample size)	KLT+radiochemotherapy vs. Radiochemotherapy	8	580	OR, 2.40(1.63, 3.52)	<0.00001	Fixed	0
	<60	KLT+radiochemotherapy vs. Radiochemotherapy	7	317	OR, 1.79(1.03, 2.99)	0.04	Fixed	0
	RCT (Type of study)	KLT+radiochemotherapy vs. Radiochemotherapy	14	817	OR, 2.09(1.51, 2.89)	<0.00001	Fixed	0
	Overall	KLT+radiochemotherapy vs. Radiochemotherapy	15	897	OR, 2.16(1.58, 2.94)	<0.00001	Fixed	0
	Disease control rate	KLT+radiochemotherapy vs. Radiochemotherapy	15	897	OR, 2.50(1.84, 3.38)	<0.00001	Fixed	0
	KLT+S-1 (Regimen)	KLT+radiochemotherapy vs. Radiochemotherapy	7	390	OR, 2.46(1.61, 3.77)	<0.0001	Fixed	0
	KLT+Gemcitabine	KLT+radiochemotherapy vs. Radiochemotherapy	2	131	OR, 2.93(1.35, 6.39)	0.007	Fixed	0
	KLT+Gemcitabine+3-DCRT	KLT+radiochemotherapy vs. Radiochemotherapy	3	211	OR, 2.35(1.16, 4.79)	0.02	Fixed	0
	100ml KLT (Doses)	KLT+radiochemotherapy vs. Radiochemotherapy	4	275	OR, 2.75(1.50, 5.04)	0.001	Fixed	0
	＞200ml KLT	KLT+radiochemotherapy vs. Radiochemotherapy	11	622	OR, 2.41(1.70, 3.43)	<0.00001	Fixed	0
	≥60 (Sample size)	KLT+radiochemotherapy vs. Radiochemotherapy	8	580	OR, 2.68(1.84, 3.90)	<0.00001	Fixed	0
	<60	KLT+radiochemotherapy vs. Radiochemotherapy	7	317	OR, 2.18(1.30, 3.66)	0.003	Fixed	0
	RCT (Type of study)	KLT+radiochemotherapy vs. Radiochemotherapy	14	817	OR, 2.39(1.74, 3.30)	<0.00001	Fixed	0
	Overall	KLT+radiochemotherapy vs. Radiochemotherapy	15	897	OR, 2.50(1.84, 3.38)	<0.00001	Fixed	0
	Complete response	KLT+radiochemotherapy vs. Radiochemotherapy	14	830	OR, 2.28(1.22, 4.24)	0.01	Fixed	0
	Partial response	KLT+radiochemotherapy vs. Radiochemotherapy	14	830	OR, 1.75(1.27, 2.40)	0.0006	Fixed	0
	Stable disease	KLT+radiochemotherapy vs. Radiochemotherapy	14	830	OR, 1.17(0.87, 1.57)	0.3	Fixed	0
	Progressive disease	KLT+radiochemotherapy vs. Radiochemotherapy	14	830	OR, 0.40(0.29, 0.55)	<0.00001	Fixed	0
	Quality of life (rate)	KLT+radiochemotherapy vs. Radiochemotherapy	6	368	OR, 3.68(2.36, 5.75)	<0.00001	Fixed	0
	Pain relief	KLT+radiochemotherapy vs. Radiochemotherapy	6	281	OR, 3.70(2.23, 6.14)	<0.00001	Fixed	0
	Weight gain	KLT+radiochemotherapy vs. Radiochemotherapy	6	288	OR, 3.69(2.22, 6.13)	<0.00001	Fixed	0
	Carcinoembryonic antigen (CEA)	KLT+radiochemotherapy vs. Radiochemotherapy	2	116	MD, -103.05(-127.42, -78.67)	<0.00001	Fixed	0
	Carbohydrate antigen 199 (CA199)	KLT+radiochemotherapy vs. Radiochemotherapy	2	94	MD, -4.49(-6.57, -2.40)	<0.00001	Fixed	0
	Gastrointestinal recation	KLT+radiochemotherapy vs. Radiochemotherapy	9	594	OR, 0.68(0.47, 0.98)	0.04	Fixed	0
	Nausea	KLT+radiochemotherapy vs. Radiochemotherapy	3	189	OR, 0.89(0.49, 1.63)	0.7	Fixed	0
	Vomiting	KLT+radiochemotherapy vs. Radiochemotherapy	4	219	OR, 0.45(0.12, 1.68)	0.24	Random	0.74
	Diarrhea	KLT+radiochemotherapy vs. Radiochemotherapy	3	154	OR, 0.67(0.33, 1.34)	0.25	Fixed	0.21
	Leukopenia	KLT+radiochemotherapy vs. Radiochemotherapy	4	203	OR, 0.30(0.12, 0.77)	0.01	Random	0.51
	Thrombocytopenia	KLT+radiochemotherapy vs. Radiochemotherapy	5	283	OR, 0.40(0.23, 0.69)	0.001	Fixed	0.44
	Myelosuppression	KLT+radiochemotherapy vs. Radiochemotherapy	5	301	OR, 0.54(0.30, 0.95)	0.03	Fixed	0
	Neurotoxicity	KLT+radiochemotherapy vs. Radiochemotherapy	5	316	OR, 0.80(0.42, 1.51)	0.49	Fixed	0
	Anemia	KLT+radiochemotherapy vs. Radiochemotherapy	4	218	OR, 0.46(0.12, 1.70)	0.24	Random	0.78
	Rash	KLT+radiochemotherapy vs. Radiochemotherapy	3	155	OR, 0.95(0.37, 2.45)	0.92	Fixed	0
	Weak	KLT+radiochemotherapy vs. Radiochemotherapy	2	124	OR, 1.10(0.46, 2.61)	0.84	Fixed	0
	Fatigue	KLT+radiochemotherapy vs. Radiochemotherapy	2	125	OR, 0.91(0.42, 1.97)	0.81	Fixed	0
	Anorexia	KLT+radiochemotherapy vs. Radiochemotherapy	2	110	OR, 0.19(0.00, 9.80)	0.41	Random	0.84
	Hepatotoxicity	KLT+radiochemotherapy vs. Radiochemotherapy	7	426	OR, 0.78(0.40, 1.54)	0.47	Fixed	0
	Nephrotoxicity	KLT+radiochemotherapy vs. Radiochemotherapy	7	426	OR, 0.28(0.12, 0.66)	0.004	Fixed	0
Chen 2016	Response rate	KLT+cisplatin vs. Cisplatin	10	488	OR, 4.33(2.78, 6.75)	<0.00001	Fixed	0	When compared to cisplatin alone, KLT plus cisplatin can improve response rate, quality of life of patients with malignant pleural effusion; can reduce the occurrence rate of nausea and vomiting. More trials with rigorous methodology are needed.
	Quality of life (rate, Karnofsky)	KLT+cisplatin vs. Cisplatin	3	114	OR, 3.07(1.30, 7.23)	0.01	Fixed	0
	Adverse reactions	KLT+cisplatin vs. Cisplatin			OR, 0.48(0.30, 0.75)	0.001	Fixed	0.47
	Nausea and vomiting	KLT+cisplatin vs. Cisplatin	4	150	OR, 0.22(0.10, 0.48)	0.0001	Fixed	0
	Chest pain	KLT+cisplatin vs. Cisplatin	3	102	OR, 0.51(0.22, 1.18)	0.11	Fixed	0.79
	Fever	KLT+cisplatin vs. Cisplatin	3	130	OR, 1.29(0.51, 3.29)	0.59	Fixed	0
Liu 2014	Objective response rate (RECST)	KLT+chemotherapy vs. Chemotherapy	29		RR, 1.35(1.23, 1.48)	<0.0001	Fixed	0	When compared to chemotherapy alone, KLT plus chemotherapy can improve objective response rate, quality of life of patients with NSCLC; can reduce the incidence rate of nausea and vomiting. The results should be interpreted with caution.
	Quality of life (rate, Karnofsky)	KLT+chemotherapy vs. Chemotherapy	19		RR, 2.04(1.79, 2.33)	<0.0001	Fixed	0.62
	Nausea and vomiting	KLT+chemotherapy vs. Chemotherapy	10		RR, 0.53(0.42, 0.66)	<0.0001	Fixed	0
Fu 2014	Objective response rate	KLT+hepatic arterial intervention vs. Hepatic arterial intervention	7	502	OR, 1.80(1.18, 2.75)	0.006	Fixed	0	When compared to hepatic arterial intervention alone, KLT plus hepatic arterial intervention can improve objective response rate, quality of life, and relieve the pain of patients with unresectable hepatocellular carcinoma.
	Quality of life (rate, Karnofsky)	KLT+hepatic arterial intervention vs. Hepatic arterial intervention	3	96	OR, 3.22(1.36, 7.60)	0.008	Fixed	0
	Pain relief	KLT+hepatic arterial intervention vs. Hepatic arterial intervention	5	383	OR, 2.57(1.65, 3.99)	<0.0001	Fixed	0
Liu 2008	Objective response rate (RECST)	KLT+chemotherapy vs. Chemotherapy		1978	RR, 1.34(1.19, 1.51)	<0.001	Fixed	0	When compared to chemotherapy alone, KLT plus chemotherapy can improve objective response rate, quality of life, and clinical symptoms (e.g., cough, dyspnea) of patients with NSCLC; can reduce the occurrence rate of adverse reactions such as leukopenia and anemia. The results should be interpreted with caution.
	KLT+MVP vs. MVP (Mitomycin plus vindesine plus cisplatin)	KLT+chemotherapy vs. Chemotherapy	5	344	RR, 1.76(1.34, 2.31)	<0.001	Fixed	0
	KLT+GP vs. GP (Gemcitabine hydrochloride plus cisplatin)	KLT+chemotherapy vs. Chemotherapy	2	143	RR, 1.75(1.16, 2.64)	0.007	Fixed	0
	KLT+NP vs. NP (Vinorelbine plus cisplatin)	KLT+chemotherapy vs. Chemotherapy	8	543	RR, 1.30(1.07, 1.59)	0.008	Fixed	0
	Quality of life (rate, Karnofsky)	KLT+chemotherapy vs. Chemotherapy		1590	RR, 2.05(1.60, 2.64)	<0.001	Random	0.7005
	KLT+MVP vs. MVP	KLT+chemotherapy vs. Chemotherapy	3	168	RR, 1.52(1.09, 2.11)	<0.01	Random	0.507
	KLT+NP vs. NP	KLT+chemotherapy vs. Chemotherapy	5	331	RR, 1.55(1.12, 2.14)	0.008	Random	0.217
	KLT+CAP vs. CAP (Cyclophosphamide plus adriamycin plus cisplatin)	KLT+chemotherapy vs. Chemotherapy	2	126	RR, 3.62(2.05, 6.38)	<0.001	Random	0
	KLT+NP/GP vs. NP/GP	KLT+chemotherapy vs. Chemotherapy	2	193	RR, 2.56(1.33, 4.94)	0.005	Random	0
	Cough improvement	KLT+chemotherapy vs. Chemotherapy	3	506	RR, 1.36(1.11, 1.67)		Fixed
	Dyspnea improvement	KLT+chemotherapy vs. Chemotherapy	3	349	RR, 1.77(1.34, 2.33)		Fixed
	Hemoptysis improvement	KLT+chemotherapy vs. Chemotherapy	3	251	RR, 0.97(0.80, 1.17)		Fixed
	Chest pain improvement	KLT+chemotherapy vs. Chemotherapy	4	377	RR, 2.90(2.11, 3.98)		Fixed
	Fatigue improvement	KLT+chemotherapy vs. Chemotherapy	2	202	RR, 0.75(0.04, 15.32)		Random
	Anorexia improvement	KLT+chemotherapy vs. Chemotherapy	3	420	RR, 1.33(0.62, 2.86)		Random
	Leukopenia (II-IV)	KLT+chemotherapy vs. Chemotherapy	11	1216	RR, 0.29(0.22, 0.39)		Fixed
	Anemia (II-IV)	KLT+chemotherapy vs. Chemotherapy	8	978	RR, 0.54(0.42, 0.70)		Fixed
	Thrombocytopenia (II-IV)	KLT+chemotherapy vs. Chemotherapy	4	674	RR, 0.39(0.21, 0.71)		Fixed
	Nausea and vomiting (II-IV)	KLT+chemotherapy vs. Chemotherapy	9	709	RR, 0.44(0.34, 0.57)		Fixed
	Phlebitis (II-IV)	KLT+chemotherapy vs. Chemotherapy	5	291	RR, 3.44(1.30, 9.15)		Fixed
	Hepatic dysfunction (II-IV)	KLT+chemotherapy vs. Chemotherapy	4	545	RR, 0.44(0.15, 1.35)		Fixed
